# Supplementary material for: Different Requirements of CBFB and RUNX2 in Skeletal Development among Calvaria, Limbs, Vertebrae and Ribs
Source: Int J Mol Sci. 2022 Oct 31;23(21):13299. doi: 10.3390/ijms232113299 (PMC9657020; doi:10.3390/ijms232113299)
Supplement: Supplementary file 1 [file ijms-23-13299-s001.zip]

Archive with 1 entries (1 files):
- ijms-1874284-supplementary.pdf
